# Supplementary material for: ZnCl2-Based Deep Eutectic Solvent as Solvent-Catalyst in the Michael Addition Reaction of Pyrrole to Maleimide
Source: Molecules. 2024 Nov 15;29(22):5381. doi: 10.3390/molecules29225381 (PMC11596833; doi:10.3390/molecules29225381)
Supplement: Supplementary file 1 [file molecules-29-05381-s001.zip]

Archive with 1 entries (1 files):
- molecules-3300860-supplementary.pdf
